# Supplementary material for: Regiodivergent biosynthesis of bridged bicyclononanes
Source: Nat Commun. 2024 May 28;15:4525. doi: 10.1038/s41467-024-48879-w (PMC11133429; doi:10.1038/s41467-024-48879-w)
Supplement: Supplementary file 4 — Source Data [file 41467_2024_48879_MOESM4_ESM.xlsx]

## Sheet: Fig 6
Fig. 6c
	HsCPTa	wildtype				Calibration slope A:	3578.8				HsCPTa	F111C				Calibration slope A:	3578.8
						Calibration slope B:	3177.9									Calibration slope B:	3177.9
		Peak area			Product amount [ng]							Peak area			Product amount [ng]
	Product	Rep. 1	Rep. 2	Rep. 3	Rep. 1	Rep. 2	Rep. 3	Ave.	S.D.		Product	Rep. 1	Rep. 2	Rep. 3	Rep. 1	Rep. 2	Rep. 3	Ave.	S.D.
	Type A	8584973	8732569	8655515	2398.84	2440.08	2418.55	2419.16	20.6276		Type A	2183759	1944665	1853104	610.193	543.385	517.8	557.126	47.7045
	Type B	104834	121844	132373	32.9885	38.341	41.6542	37.6612	4.37271		Type B	2007688	1836200	1720766	631.766	577.803	541.479	583.683	45.4296
	HsCPTa	Y107F F111C T112S Q115H				Calibration slope A:	3578.8				HsCPTa	Y107F F111C T112S Q115H N153H				Calibration slope A:	3578.8
						Calibration slope B:	3177.9									Calibration slope B:	3177.9
		Peak area			Product amount [ng]							Peak area			Product amount [ng]
	Product	Rep. 1	Rep. 2	Rep. 3	Rep. 1	Rep. 2	Rep. 3	Ave.	S.D.		Product	Rep. 1	Rep. 2	Rep. 3	Rep. 1	Rep. 2	Rep. 3	Ave.	S.D.
	Type A	400639	485702	471554	111.948	135.716	131.763	126.476	12.7359		Type A	188668	134728	121752	52.7182	37.6461	34.0203	41.4616	9.91569
	Type B	693899	861206	824596	218.351	270.998	259.478	249.609	27.6762		Type B	1319018	1057503	1000044	415.06	332.768	314.687	354.172	53.5
	HsCPTa	Y107F F111C T112S Q115H M149V N153H				Calibration slope A:	3578.8				HsCPTa	Y107F F111C T112S Q115H M149V N153H I156M E161D				Calibration slope A:	3578.8
						Calibration slope B:	3177.9									Calibration slope B:	3177.9
		Peak area			Product amount [ng]							Peak area			Product amount [ng]
	Product	Rep. 1	Rep. 2	Rep. 3	Rep. 1	Rep. 2	Rep. 3	Ave.	S.D.		Product	Rep. 1	Rep. 2	Rep. 3	Rep. 1	Rep. 2	Rep. 3	Ave.	S.D.
	Type A	336136	325893	307223	93.9242	91.0621	85.8453	90.2772	4.09628		Type A	66688	62599	84526	18.6342	17.4916	23.6185	19.9148	3.25802
	Type B	2809745	2792411	2571205	884.151	878.697	809.089	857.313	41.8515		Type B	2857273	3420740	3296904	899.107	1076.42	1037.45	1004.32	93.1796
	HsCPTa	Y107F F111C T112S Q115H M149V N153H I156M E161D V167I				Calibration slope A:	3578.8				HsCPTb	wildtype				Calibration slope A:	3578.8
						Calibration slope B:	3177.9									Calibration slope B:	3177.9
		Peak area			Product amount [ng]							Peak area			Product amount [ng]
	Product	Rep. 1	Rep. 2	Rep. 3	Rep. 1	Rep. 2	Rep. 3	Ave.	S.D.		Product	Rep. 1	Rep. 2	Rep. 3	Rep. 1	Rep. 2	Rep. 3	Ave.	S.D.
	Type A	137118	129903	129317	38.314	36.2979	36.1342	36.9154	1.21399		Type A	52918	49292	44348	14.7865	13.7733	12.3919	13.6506	1.20204
	Type B	6235743	6019118	6207023	1962.22	1894.06	1953.18	1936.49	37.0236		Type B	6800981	6666821	6923651	2140.09	2097.87	2178.69	2138.88	40.4222

## Sheet: Supplementary Fig 17a
Supplementary Fig 17a
(i)		HsCPTa										HsCPTb
	Time [min]	Peak area			Relative activity (area%)			Ave.	S.D.		Time [min]	Peak area			Relative activity (area%)			Ave.	S.D.
	2	369305	369007	425206	3.16092	3.15836	3.63938	3.31955	0.276979		2	47336	56238	54119	1.09738	1.30376	1.25463	1.21859	0.107804
	5	1237261	1288873	1188923	10.5898	11.0316	10.1761	10.5992	0.427817		5	144233	156035	150109	3.34374	3.61734	3.47996	3.48035	0.136803
	10	2472538	2429787	2695760	21.1627	20.7968	23.0733	21.6776	1.22247		10	322370	338019	304402	7.47346	7.83625	7.05691	7.45554	0.389978
	15	4116488	4019014	3860098	35.2334	34.3991	33.0389	34.2238	1.10769		15	475698	517200	463370	11.028	11.9902	10.7423	11.2535	0.6538
	20	5213754	5316082	4657804	44.625	45.5008	39.8666	43.3308	3.0319		20	608338	672042	557431	14.103	15.5799	12.9229	14.2019	1.33126
	30	7034608	6765158	6298700	60.2099	57.9036	53.9111	57.3415	3.18675		30	1138319	1126169	1011100	26.3895	26.1078	23.4402	25.3125	1.62757
	45	7687214	8910286	7500112	65.7956	76.264	64.1941	68.7512	6.5553		45	1703460	1724644	1493517	39.4911	39.9822	34.624	38.0324	2.96198
	60	8270737	9677181	10387141	70.79	82.8279	88.9045	80.8408	9.21928		60	2108273	2158500	1776379	48.8758	50.0402	41.1816	46.6992	4.81375
	90	11683483	10235574	10204757	100	87.6072	87.3434	91.6502	7.23232		90	2790084	2825776	2473785	64.6822	65.5096	57.3495	62.5138	4.49151
	120	10152345	10581807	11051444	86.8948	90.5707	94.5903	90.6853	3.84902		120	3673108	3416213	3309548	85.1532	79.1977	76.7249	80.3586	4.33245
	150	10586732	10557219	10541831	90.6128	90.3602	90.2285	90.4005	0.195299		150	4090055	4032718	3991614	94.8193	93.49	92.5371	93.6155	1.14623
	180										180	4195713	4052248	4313528	97.2687	93.9428	100	97.0705	3.03347
(ii)		HsCPTa										HsCPTb
	Temp [°C]	Peak area			Relative activity (area%)			Ave.	S.D.		Temp [°C]	Peak area			Relative activity (area%)			Ave.	S.D.
	25	2236971	2439949	2211236	46.7719	51.0159	46.2338	48.0072	2.61945		25	1122948	1063798	1019081	68.1652	64.5746	61.8602	64.8667	3.16259
	30	2228301	2344251	2295351	46.5906	49.015	47.9926	47.8661	1.21712		30	1004672	1169621	1124817	60.9856	70.9983	68.2786	66.7542	5.17751
	35	3387952	3450823	3346492	70.8373	72.1519	69.9704	70.9865	1.09834		35	1263334	1183660	1117378	76.6869	71.8505	67.827	72.1215	4.43612
	40	4782722	4377340	4655415	100	91.524	97.3382	96.2874	4.33458		40	1341168	1647393	1494893	81.4115	100	90.7429	90.7182	9.29426
	45	3472602	3366619	3128678	72.6072	70.3913	65.4163	69.4716	3.68264		45	618758	691340	689967	37.5598	41.9657	41.8824	40.4693	2.52002
	50	1737679	1856980	2159020	36.3324	38.8268	45.1421	40.1004	4.54082		50	239434	242275	230044	14.5341	14.7066	13.9641	14.4016	0.388556
(iii)		HsCPTa										HsCPTb
	pH	Peak area			Relative activity (area%)			Ave.	S.D.		pH	Peak area			Relative activity (area%)			Ave.	S.D.
	6	1649284	2843452	2491104	31.6856	54.6276	47.8584	44.7238	11.7878		6
	6.5	3250447	2748304	3125757	62.4466	52.7996	60.0511	58.4325	5.02308		6.5
	7	3120559	2765130	2425693	59.9513	53.1229	46.6017	53.2253	6.67537		7
	7	4410726	5139927	5205160	84.7376	98.7468	100	94.4948	8.47319		7	349864	274179	254522	17.3853	13.6244	12.6476	14.5524	2.50148
	7.5	4414110	4787291	4375372	84.8026	91.972	84.0584	86.9443	4.36999		7.5	538322	547422	383746	26.7501	27.2023	19.069	24.3404	4.57084
	8	3846976	3496197	3516629	73.907	67.1679	67.5604	69.5451	3.78258		8	662982	861014	762112	32.9446	42.7852	37.8706	37.8668	4.92027
	8.5	3275033	3125227	2874130	62.919	60.0409	55.2169	59.3923	3.89177		8.5	885384	1301770	900782	43.9962	64.6871	44.7613	51.1482	11.7313
	9	1415336	1570279	1867766	27.191	30.1677	35.883	31.0806	4.41729		9	1348818	1461847	1084284	67.0249	72.6415	53.8798	64.5154	9.62932
	9.5	2039319	1288452	1467196	39.1788	24.7534	28.1873	30.7065	7.53544		9.5	1546184	1553274	1580434	76.8324	77.1847	78.5343	77.5171	0.898351
	10	1266825	1207440	1067402	24.3379	23.197	20.5066	22.6805	1.96716		10	1698493	2012412	1752531	84.4009	100	87.0861	90.4957	8.33979
	10.5										10.5	1908504	1732516	1654072	94.8366	86.0915	82.1935	87.7072	6.47457
	11										11	1391683	1471170	1507418	69.155	73.1048	74.906	72.3886	2.94166
(iv)		HsCPTa										HsCPTb
	µg protein	Peak area			Relative activity (area%)			Ave.	S.D.		µg protein	Peak area			Relative activity (area%)			Ave.	S.D.
	10	234102	196294	218833	1.49658	1.25488	1.39897	1.38348	0.121593		10	24991	26353	18844	0.230105	0.242646	0.173507	0.215419	0.0368351
	25	552699	617846	760622	3.53333	3.94981	4.86256	4.11523	0.679878		25	175247	187319	149282	1.61359	1.72475	1.37452	1.57095	0.178965
	50	1491220	1354769	1539383	9.53318	8.66086	9.84108	9.34504	0.612187		50	443463	486060	434839	4.0832	4.47541	4.00379	4.18747	0.252508
	75	2837583	2939636	2684390	18.1403	18.7927	17.161	18.0313	0.821318		75	1021820	877984	846145	9.40844	8.08406	7.7909	8.4278	0.861812
	100	4264530	4027838	3913003	27.2626	25.7495	25.0153	26.0091	1.14592		100	1359910	1345872	1444460	12.5214	12.3922	13.2999	12.7378	0.491049
	150	6531297	6697044	6690073	41.7537	42.8133	42.7688	42.4453	0.59931		150	2854996	2835811	2763089	26.2875	26.1108	25.4412	25.9465	0.446406
	200	8333581	7614800	9921709	53.2755	48.6804	63.4282	55.1281	7.5464		200	4572938	4383126	4255658	42.1055	40.3578	39.1841	40.5491	1.47005
	300	10533116	13134124	12359799	67.3369	83.9648	79.0146	76.7721	8.53777		300	6550948	6576614	6939521	60.318	60.5544	63.8958	61.5894	2.00091
	400	15642422	14549534	14537216	100	93.0133	92.9346	95.316	4.05669		400	8847514	8820333	8381680	81.4637	81.2135	77.1746	79.9506	2.40737
	500										500	10328869	10476727	10860677	95.1034	96.4648	100	97.1894	2.52746
	600										600	10415872	10742214	10741338	95.9044	98.9092	98.9012	97.905	1.7325
(v)		HsCPTa										HsCPTb
	Metal ion	Peak area			Relative activity (area%)			Ave.	S.D.		Metal ion	Peak area			Relative activity (area%)			Ave.	S.D.
	Ca 2+	109942	76598	143515	3.232	2.25178	4.21896	3.23425	0.983593		Ca 2+	190040	114542	140296	10.0178	6.038	7.39561	7.81715	2.02312
	Mg 2+	3401666	3239414	3276351	100	95.2302	96.3161	97.1821	2.50004		Mg 2+	1485220	1897018	1809633	78.2924	100	95.3936	91.2286	11.4375
	Mn 2+	n.d	n.d	n.d	n.d	n.d	n.d	n.d	n.d		Mn 2+	56117	67904	48208	2.95817	3.57951	2.54125	3.02631	0.522474
	Zn 2+	n.d	n.d	n.d	n.d	n.d	n.d	n.d	n.d		Zn 2+	n.d	n.d	n.d	n.d	n.d	n.d	n.d	n.d
	Fe 2+	n.d	n.d	n.d	n.d	n.d	n.d	n.d	n.d		Fe 2+	n.d	n.d	n.d	n.d	n.d	n.d	n.d	n.d
	Co 2+	597915	597353	613497	17.5771	17.5606	18.0352	17.7243	0.269363		Co 2+	n.d	n.d	n.d	n.d	n.d	n.d	n.d	n.d
	Cu 2+	n.d	n.d	n.d	n.d	n.d	n.d	n.d	n.d		Cu 2+	n.d	n.d	n.d	n.d	n.d	n.d	n.d	n.d

## Sheet: Supplementary Fig 17b
Supplementary Fig 17b
		HsCPTa - Grandone							Product calibration slope:	3578.8			HsCPTa - DMAPP							Product calibration slope:	3578.8			HsCPTa - Kolanone							Product calibration slope:	1077.3
	Substrate	Peak area			Product amount [ng]			Velocity [pmol/sec]				Substrate	Peak area			Product amount [ng]			Velocity [pmol/sec]				Substrate	Peak area			Product amount [ng]			Velocity [pmol/sec]
	µM	Rep. 1	Rep. 2	Rep. 3	Rep. 1	Rep. 2	Rep. 3	Rep. 1	Rep. 2	Rep. 3		µM	Rep. 1	Rep. 2	Rep. 3	Rep. 1	Rep. 2	Rep. 3	Rep. 1	Rep. 2	Rep. 3		µM	Rep. 1	Rep. 2	Rep. 3	Rep. 1	Rep. 2	Rep. 3	Rep. 1	Rep. 2	Rep. 3
	5	236745	230455	180249	66.1521	64.3945	50.3658	0.487383	0.474434	0.371076		5	251749	248390	245362	70.3445	69.4059	68.5599	0.518272	0.511357	0.505123		5	205876	212569	179355	191.104	197.316	166.486	1.23997	1.28028	1.08024
	10	390635	377672	394276	109.153	105.53	110.17	0.804194	0.777508	0.81169		10	430514	425662	422106	120.296	118.94	117.946	0.886293	0.876304	0.868983		10	479590	479945	469726	445.178	445.507	436.022	2.88852	2.89066	2.82911
	20	776191	749002	732188	216.886	209.289	204.59	1.59793	1.54196	1.50734		20	746021	773066	728995	208.456	216.013	203.698	1.53582	1.5915	1.50077		20	1137306	1104302	1119438	1055.7	1025.06	1039.11	6.84987	6.65109	6.74225
	40	1795054	1858652	1821605	501.58	519.351	508.999	3.69545	3.82638	3.75011		40	1525756	1504192	1535945	426.332	420.306	429.179	3.14105	3.09666	3.16203		40	1783497	1674840	2235690	1655.52	1554.66	2075.27	10.7418	10.0874	13.4653
	60	2674472	2512549	2699366	747.31	702.065	754.266	5.5059	5.17255	5.55714		60	2096493	2135481	1996554	585.809	596.703	557.884	4.31602	4.39628	4.11028		60	2680102	3182119	3020211	2487.8	2953.79	2803.5	16.142	19.1656	18.1904
	80	3018675	2933988	2897700	843.488	819.825	809.685	6.2145	6.04016	5.96545		80	2376557	2487645	2396074	664.065	695.106	669.519	4.89258	5.12128	4.93276		80	4286855	4167255	4036768	3979.26	3868.24	3747.12	25.8193	25.0989	24.313
	100	3296430	3227843	3300374	921.099	901.934	922.201	6.78631	6.64511	6.79443		100	2831315	2924422	2883854	791.135	817.152	805.816	5.82879	6.02046	5.93695		100	4513966	4668703	4556440	4190.07	4333.71	4229.5	27.1871	28.1191	27.4429
	150	3291617	3341023	3292894	919.754	933.56	920.111	6.7764	6.87811	6.77903		150	3171262	3102294	3114091	886.124	866.853	870.149	6.52863	6.38665	6.41093		150	5508846	5679610	5286274	5113.57	5272.08	4906.97	33.1792	34.2077	31.8386
	200	3416585	3436357	3270233	954.673	960.198	913.779	7.03367	7.07438	6.73238		200	3265066	3145038	3271120	912.335	878.797	914.027	6.72174	6.47464	6.73421		200	5273352	5154905	5020587	4894.97	4785.02	4660.34	31.7608	31.0474	30.2384
												300	3381117	3373753	2972897	944.763	942.705	830.697	6.96066	6.9455	6.12026
		HsCPTb - Grandone							Product calibration slope:	3177.9			HsCPTb - DMAPP							Product calibration slope:	3177.9
	Substrate	Peak area			Product amount [ng]			Velocity [pmol/sec]				Substrate	Peak area			Product amount [ng]			Velocity [pmol/sec]
	µM	Rep. 1	Rep. 2	Rep. 3	Rep. 1	Rep. 2	Rep. 3	Rep. 1	Rep. 2	Rep. 3		µM	Rep. 1	Rep. 2	Rep. 3	Rep. 1	Rep. 2	Rep. 3	Rep. 1	Rep. 2	Rep. 3
	5	515823	498922	512655	162.316	156.997	161.319	0.398627	0.385566	0.396179		10	145921	137644	105887	45.9174	43.3129	33.3198	0.338302	0.319113	0.245488
	10	931000	956521	917195	292.961	300.992	288.617	0.719475	0.739197	0.708806		20	264490	262233	277902	83.2279	82.5177	87.4483	0.613192	0.607959	0.644286
	20	1906632	1802160	1949476	599.966	567.091	613.448	1.47344	1.39271	1.50655		40	655617	548861	632556	206.305	172.712	199.048	1.51998	1.27248	1.46651
	40	3293504	3361860	3293143	1036.38	1057.89	1036.26	2.54521	2.59804	2.54493		60	807496	786497	802572	254.097	247.49	252.548	1.87209	1.82341	1.86068
	60	4041906	4232135	4232283	1271.88	1331.74	1331.79	3.12358	3.27058	3.2707		80	1021414	1035036	1043365	321.412	325.698	328.319	2.36804	2.39962	2.41893
	80	4695733	4676204	4740824	1477.62	1471.48	1491.81	3.62885	3.61376	3.6637		100	1490761	1394098	1348496	469.103	438.685	424.336	3.45617	3.23207	3.12634
	100	5315069	4951890	5007878	1672.51	1558.23	1575.85	4.10747	3.82681	3.87008		150	1790599	1962821	1929794	563.454	617.647	607.254	4.15131	4.55059	4.47402
	150	5348996	5180502	5053444	1683.19	1630.17	1590.18	4.13369	4.00348	3.90529		200	2427976	2240118	2274046	764.019	704.905	715.581	5.629	5.19347	5.27213
	200	4797700	4987174	4844481	1509.71	1569.33	1524.43	3.70765	3.85408	3.7438		300	3140669	3229228	2905593	988.284	1016.15	914.312	7.28131	7.48662	6.73631
												400	4147437	3614352	3465262	1305.09	1137.34	1090.43	9.61539	8.37949	8.03384
												500	3810422	4085030	3915405	1199.04	1285.45	1232.07	8.83406	9.47071	9.07745
												750	3704446	4043160	4139146	1165.69	1272.27	1302.48	8.58836	9.37364	9.59617

## Sheet: Supplementary Fig 23
Supplementary Fig 23
	HsCPTa // F111C					HsCPTa // T112S					HsCPTa // M149V					HsCPTa // N153H
	Product	Peak area	Amount [ng]	Ratio [%]		Product	Peak area	Amount [ng]	Ratio [%]		Product	Peak area	Amount [ng]	Ratio [%]		Product	Peak area	Amount [ng]	Ratio [%]
	Type A	2183759	610.193	49.1315		Type A	6171192	1724.37	94.0925		Type A	8951664	2501.3	98.4244		Type A	1569418	438.532	61.4409
	Type B	2007688	631.766	50.8685		Type B	344052	108.264	5.90754		Type B	127245	40.0406	1.57557		Type B	874601	275.214	38.5591
	HsCPTa // E161D					HsCPTa // F111C T112S					HsCPTa // F111C Q115H					HsCPTa // P128L P176H
	Product	Peak area	Amount [ng]	Ratio [%]		Product	Peak area	Amount [ng]	Ratio [%]		Product	Peak area	Amount [ng]	Ratio [%]		Product	Peak area	Amount [ng]	Ratio [%]
	Type A	977590	273.161	85.0075		Type A	456704	127.614	47.9004		Type A	199798	55.8282	50.4911		Type A	n.d.	n.d.	n.d.
	Type B	153101	48.1768	14.9925		Type B	441095	138.801	52.0996		Type B	173965	54.7421	49.5089		Type B	n.d.	n.d.	n.d.
	HsCPTa // F111C T112S P128L P176H					HsCPTa // I142L L143F F146Y N153H					HsCPTa // Y107F F111C T112S Q115H					HsCPTa // Y107F F111C T112S Q115H N153H
	Product	Peak area	Amount [ng]	Ratio [%]		Product	Peak area	Amount [ng]	Ratio [%]		Product	Peak area	Amount [ng]	Ratio [%]		Product	Peak area	Amount [ng]	Ratio [%]
	Type A	n.d.	n.d.	n.d.		Type A	562963	157.305	49.0874		Type A	400639	111.948	33.8929		Type A	188668	52.7182	11.2699
	Type B	n.d.	n.d.	n.d.		Type B	518486	163.154	50.9126		Type B	693899	218.351	66.1071		Type B	1319018	415.06	88.7301
	HsCPTa // F111C T112S I142L L143F F146Y N153H					HsCPTa // F111C T112S P128L I142L L143F F146Y N153H P176H					HsCPTa // F111C Q115H I142L L143F F146Y M149V N153H I156M E161D					HsCPTa // F111C T112S Q115H I142L L143F F146Y M149V N153H I156M E161D
	Product	Peak area	Amount [ng]	Ratio [%]		Product	Peak area	Amount [ng]	Ratio [%]		Product	Peak area	Amount [ng]	Ratio [%]		Product	Peak area	Amount [ng]	Ratio [%]
	Type A	108005	30.1791	27.7161		Type A	n.d.	n.d.	n.d.		Type A	36976	10.332	8.25793		Type A	56076	15.6689	7.65594
	Type B	250125	78.7076	72.2839		Type B	n.d.	n.d.	n.d.		Type B	364771	114.784	91.7421		Type B	600607	188.995	92.3441
	HsCPTa // Y107F F111C T112S Q115H I142L L143F F146Y M149V N153H I156M E161D					HsCPTa // F111C Q115H M149V N153H					HsCPTa // F111C T112S Q115H M149V N153H					HsCPTa // Y107F F111C T112S Q115H M149V N153H
	Product	Peak area	Amount [ng]	Ratio [%]		Product	Peak area	Amount [ng]	Ratio [%]		Product	Peak area	Amount [ng]	Ratio [%]		Product	Peak area	Amount [ng]	Ratio [%]
	Type A	81623	22.8074	3.12882		Type A	657381	183.688	24.1111		Type A	145640	40.6952	6.25931		Type A	336136	93.9242	9.60296
	Type B	2244035	706.138	96.8712		Type B	1837301	578.149	75.8889		Type B	1936803	609.46	93.7407		Type B	2809745	884.151	90.397
	HsCPTa // Y107F F111C T112S Q115H N153H I156M					HsCPTa // Y107F F111C T112S Q115H M149V N153H I156M					HsCPTa // Y107F F111C T112S Q115H N153H I156M E161D					HsCPTa // Y107F F111C T112S Q115H M149V N153H I156M E161D
	Product	Peak area	Amount [ng]	Ratio [%]		Product	Peak area	Amount [ng]	Ratio [%]		Product	Peak area	Amount [ng]	Ratio [%]		Product	Peak area	Amount [ng]	Ratio [%]
	Type A	32896	9.19191	5.45747		Type A	132814	37.1113	12.9474		Type A	15409	4.30563	3.96541		Type A	66688	18.6342	2.03044
	Type B	506036	159.236	94.5425		Type B	792947	249.519	87.0526		Type B	331373	104.274	96.0346		Type B	2857273	899.107	97.9696
	HsCPTa // Y107F F111C T112S Q115H N153H I156M E161D V167I					HsCPTa // Y107F F111C T112S Q115H M149V N153H I156M E161D V167I
	Product	Peak area	Amount [ng]	Ratio [%]		Product	Peak area	Amount [ng]	Ratio [%]
	Type A	28246	7.89259	1.7674		Type A	137118	38.314	1.91519
	Type B	1394056	438.672	98.2326		Type B	6235743	1962.22	98.0848
	HsCPTb // C100F					HsCPTb // C100F S101T					HsCPTb // L117P H165P					HsCPTb // C100F S101T L117P H165P
	Product	Peak area	Amount [ng]	Ratio [%]		Product	Peak area	Amount [ng]	Ratio [%]		Product	Peak area	Amount [ng]	Ratio [%]		Product	Peak area	Amount [ng]	Ratio [%]
	Type A	n.d.	n.d.	0		Type A	3826	1.06907	2.31911		Type A	30222	8.44473	0.534764		Type A	27366	7.6467	0.46137
	Type B	41517	13.0643	100		Type B	143099	45.0294	97.6809		Type B	4991547	1570.71	99.4652		Type B	5242716	1649.74	99.5386
	HsCPTb // L131I F132L Y135F H142N					HsCPTb // C100F S101T L131I F132L Y135F H142N					HsCPTb // C100F S101T L117P L131I F132L Y135F H142N H165P					HsCPTb // F96Y C100F S101T H104Q V138M H142N M145I D150E
	Product	Peak area	Amount [ng]	Ratio [%]		Product	Peak area	Amount [ng]	Ratio [%]		Product	Peak area	Amount [ng]	Ratio [%]		Product	Peak area	Amount [ng]	Ratio [%]
	Type A	101541	28.3729	1.36802		Type A	57355	16.0263	18.9848		Type A	21635	6.04532	100		Type A	n.d.	n.d.	n.d.
	Type B	6500820	2045.63	98.632		Type B	217338	68.3904	81.0152		Type B	n.d.	n.d.	0		Type B	n.d.	n.d.	n.d.

## Sheet: Supplementary Fig 24
Supplementary Fig 24b
			Area					ng					mg/g FW
	sample	injection (µL)	7e-nemorosone	nemosampsone	7e-clusianone	7e-secohyperforin	nemosamp. analogue	7e-nemorosone	nemosampsone	7e-clusianone	7e-secohyperforin	nemosamp. analogue	7e-nemorosone	nemosampsone	7e-clusianone	7e-secohyperforin	nemosamp. analogue
	P1_root1	10	3277868	286268	4018844	3590235	547805	915.913	265.727	1264.62	3642.8	555.826	0.457956	0.132864	0.632311	1.8214	0.185275
	P1_root2	10	3743214	212820	5332918	4624645	705004	1045.94	197.549	1678.13	4692.36	715.326	0.522971	0.0987747	0.839063	2.34618	0.238442
	P1_root3	10	2957516	36533	3764371	3222385	515514	826.399	33.9116	1184.55	3269.56	523.062	0.413199	0.0169558	0.592273	1.63478	0.174354
	P2_root1	10	3841734	48637	5136023	4482856	945028	1073.47	45.1471	1616.17	4548.49	958.864	0.536735	0.0225736	0.808084	2.27425	0.319621
	P2_root2	10	3650565	228910	5145010	4397924	896820	1020.05	212.485	1619	4462.32	909.951	0.510026	0.106242	0.809498	2.23116	0.303317
	P2_root3	10	4021569	58832	5416106	4568624	806468	1123.72	54.6106	1704.3	4635.51	818.276	0.56186	0.0273053	0.852152	2.31776	0.272759
	P1_leaf1	5	1296830	4148848	4477203	n.d.	n.d.	362.364	3851.15	1408.86	n.d.	n.d.	0.362364	3.85115	1.40886	n.d.	n.d.
	P1_leaf2	5	1329668	4164667	4502182	n.d.	n.d.	371.54	3865.84	1416.72	n.d.	n.d.	0.37154	3.86584	1.41672	n.d.	n.d.
	P1_leaf3	5	1207291	3742400	4259295	n.d.	n.d.	337.345	3473.87	1340.29	n.d.	n.d.	0.337345	3.47387	1.34029	n.d.	n.d.
	P2_leaf1	5	1400902	4484059	4661069	n.d.	n.d.	391.445	4162.31	1466.71	n.d.	n.d.	0.391445	4.16231	1.46671	n.d.	n.d.
	P2_leaf2	5	2140048	6810553	6993483	n.d.	n.d.	597.979	6321.87	2200.66	n.d.	n.d.	0.597979	6.32187	2.20066	n.d.	n.d.
	P2_leaf3	5	1421519	4723887	4561397	n.d.	n.d.	397.205	4384.93	1435.35	n.d.	n.d.	0.397205	4.38493	1.43535	n.d.	n.d.
	P1_stem1	5	2107758	924076	9881432	n.d.	n.d.	588.957	857.77	3109.42	n.d.	n.d.	0.588957	0.85777	3.10942	n.d.	n.d.
	P1_stem2	5	1941454	679485	9251952	n.d.	n.d.	542.487	630.73	2911.34	n.d.	n.d.	0.542487	0.63073	2.91134	n.d.	n.d.	nemorosone slope:		3578.8
	P1_stem3	5	2383586	808830	10929928	n.d.	n.d.	666.029	750.794	3439.36	n.d.	n.d.	0.666029	0.750794	3.43936	n.d.	n.d.	nemosampsone slope:		1077.3
	P2_stem1	10	4182574	1816256	19682590	n.d.	n.d.	1168.71	1685.93	6193.58	n.d.	n.d.	0.584354	0.842967	3.09679	n.d.	n.d.	clusianone slope:		3177.9
	P2_stem2	10	3961154	1377578	19151774	n.d.	n.d.	1106.84	1278.73	6026.55	n.d.	n.d.	0.553419	0.639366	3.01328	n.d.	n.d.	secohyperforin slope:		985.57
	P2_stem3	10	4888854	1614533	22281672	n.d.	n.d.	1366.06	1498.68	7011.45	n.d.	n.d.	0.68303	0.749342	3.50572	n.d.	n.d.	resolved in:	500	µL MeOH
Supplementary Fig 24c
	Primer efficiency (%)				Actin						Tubulin							HsCPTa													HsCPTb
	Actin	104.5			Ct1	Ct2	Ct3	Ave Ct	ΔCt	RQ	Ct1	Ct2	Ct3	Ave Ct	ΔCt	RQ	GeoRQ	Ct1	Ct2	Ct3	Ave Ct	ΔCt1	ΔCt2	ΔCt3	RQ1	RQ2	RQ3	Expr. 1	Expr. 2	Expr. 3	Ct1	Ct2	Ct3	Ave Ct	ΔCt1	ΔCt2	ΔCt3	RQ1	RQ2	RQ3	Expr. 1	Expr. 2	Expr. 3
	Tubulin	91.6		Root1	27.71	27.43	27.64	27.5933	0.5	1.43003	26.11	26.08	26.16	26.1167	0.923333	1.82283	1.61453	24.85	24.68	24.95	24.8267	1.38667	1.55667	1.28667	2.61111	2.93716	2.4365	1.61726	1.8192	1.50911	25.59	25.69	25.46	25.58	1.21333	1.11333	1.34333	2.26678	2.11894	2.47451	1.40399	1.31242	1.53265
	HsCPTb	96.3		Root2	28.14	28.14	27.94	28.0733	0.02	1.01441	25.96	26.17	26.04	26.0567	0.983333	1.89535	1.3866	24.72	24.76	24.91	24.7967	1.51667	1.47667	1.32667	2.85695	2.77894	2.5049	2.0604	2.00414	1.8065	26.06	25.93	25.98	25.99	0.743333	0.873333	0.823333	1.65096	1.80226	1.74249	1.19066	1.29977	1.25667
	HsCPTa	99.8		Stem1	26.63	26.75	26.56	26.6467	1.44667	2.81494	25.61	25.68	25.72	25.67	1.37	2.43715	2.61924	23.98	23.87	24.15	24	2.25667	2.36667	2.08667	4.76808	5.14528	4.2388	1.82041	1.96442	1.61833	23.43	23.66	23.44	23.51	3.37333	3.14333	3.36333	9.73011	8.33194	9.66471	3.71486	3.18105	3.68989
				Stem2	27.23	27.17	26.97	27.1233	0.97	2.00158	26.06	26.2	26.01	26.09	0.95	1.85471	1.92674	24.5	24.63	24.48	24.5367	1.73667	1.60667	1.75667	3.32686	3.04058	3.37323	1.72667	1.57809	1.75074	24.18	24	24.03	24.07	2.62333	2.80333	2.77333	5.86716	6.6245	6.49181	3.04511	3.43818	3.36931
	Converted efficiency			Leaves1	27.88	27.51	27.53	27.64	0.453333	1.38308	26.48	26.58	26.59	26.55	0.49	1.37523	1.37915	26.07	26.03	26.21	26.1033	0.166667	0.206667	0.0266667	1.12227	1.15378	1.01863	0.813745	0.836589	0.738593	26.45	26.61	26.62	26.56	0.353333	0.193333	0.183333	1.26911	1.13928	1.13162	0.920212	0.826077	0.820524
	Actin	2.045		Leaves2	28.2	28.03	28.05	28.0933	0	1	26.87	27.06	27.19	27.04	0	1	1	26.27	26.3	26.14	26.2367	-0.0333333	-0.0633333	0.0966667	0.977193	0.957111	1.0692	0.977193	0.957111	1.0692	26.95	26.44	27.02	26.8033	-0.146667	0.363333	-0.216667	0.905813	1.2777	0.86404	0.905813	1.2777	0.86404
	Tubulin	1.916
	HsCPTb	1.963		Calibrator				28.0933						27.04							26.2367													26.8033
	HsCPTa	1.998

## Sheet: Calibration lines
		7-epi-nemorosone		nemosampsone		7-epi-clusianone		7-epi-secohyperforin
	ng	peak area		peak area		peak area		peak area
	50	153150		49370		144517		53645
	100	320807		100551		303305		113016
	200	687356		227633		603590		260300
	400	1390848		455740		1225693		469977
	600	2063129		681313		1843111		691982
	800	2894968		818751		2542697		736387
	1000	3613768		1040278		3200411		907889
	1500	5379545		1641942		4795045		1487909
	7-epi-nemorosone								nemosampsone								7-epi-clusianone
	7-epi-secohyperforin
